# Supplementary material for: Studies in Hawaiian Diptera I: New Distributional Records for Endemic Asteia (Asteiidae)
Source: Biodivers Data J. 2014 Feb 10;(2):e1010. doi: 10.3897/BDJ.2.e1010 (PMC4030244; doi:10.3897/BDJ.2.e1010)
Supplement: XML Treatment for Asteia nudiseta [file BDJ.2.e1010-treatment7.xml]

<!DOCTYPE tp:taxon-treatment
  PUBLIC "-//TaxonX//DTD Taxonomic Treatment Publishing DTD v0 20100105//EN" "tax-treatment-NSO.dtd">
<tp:taxon-treatment xmlns:tp="http://www.plazi.org/taxpub"><tp:treatment-meta><mixed-citation publication-type="journal"><person-group><name><surname>O'Grady</surname><given-names>Patrick M</given-names></name><name><surname>Magnacca</surname><given-names>Karl Nicholas</given-names></name></person-group><article-title>Studies in Hawaiian <tp:taxon-name><tp:taxon-name-part taxon-name-part-type="order">Diptera</tp:taxon-name-part></tp:taxon-name> I: New Distributional Records for Endemic <italic><tp:taxon-name><tp:taxon-name-part taxon-name-part-type="genus">Asteia</tp:taxon-name-part></tp:taxon-name></italic> (<tp:taxon-name><tp:taxon-name-part taxon-name-part-type="family">Asteiidae</tp:taxon-name-part></tp:taxon-name>)</article-title><source>Biodivers Data J</source><day>10</day><month>2</month><year>2014</year><volume>2014</volume><issue>2</issue><pub-id pub-id-type="doi">10.3897/BDJ.2.e1010</pub-id></mixed-citation></tp:treatment-meta><tp:nomenclature><tp:taxon-name><tp:taxon-name-part taxon-name-part-type="genus">Asteia</tp:taxon-name-part> <tp:taxon-name-part taxon-name-part-type="species">nudiseta</tp:taxon-name-part></tp:taxon-name><tp:taxon-authority>Sabrosky, 1947</tp:taxon-authority><tp:nomenclature-citation-list><tp:nomenclature-citation><tp:taxon-name><tp:taxon-name-part taxon-name-part-type="genus">Asteia</tp:taxon-name-part> <tp:taxon-name-part taxon-name-part-type="species">nudiseta</tp:taxon-name-part></tp:taxon-name><comment> Sabrosky, 1947: 55</comment></tp:nomenclature-citation></tp:nomenclature-citation-list></tp:nomenclature><tp:treatment-sec sec-type="materials"><title>Materials</title><list list-type="alpha-lower" list-content="occurrences"><list-item><p><bold>Type status:</bold> <named-content xmlns:xlink="http://www.w3.org/1999/xlink" content-type="dwc:typeStatus" xlink:type="simple">Holotype</named-content>. <bold>Occurrence:</bold> recordedBy: <named-content xmlns:xlink="http://www.w3.org/1999/xlink" content-type="dwc:recordedBy" xlink:type="simple">WW Wirth</named-content>; individualCount: <named-content xmlns:xlink="http://www.w3.org/1999/xlink" content-type="dwc:individualCount" xlink:type="simple">1</named-content>; sex: <named-content xmlns:xlink="http://www.w3.org/1999/xlink" content-type="dwc:sex" xlink:type="simple">female</named-content>; <bold>Location:</bold> islandGroup: <named-content xmlns:xlink="http://www.w3.org/1999/xlink" content-type="dwc:islandGroup" xlink:type="simple">Hawaiian Islands</named-content>; island: <named-content xmlns:xlink="http://www.w3.org/1999/xlink" content-type="dwc:island" xlink:type="simple">Oahu</named-content>; verbatimLocality: <named-content xmlns:xlink="http://www.w3.org/1999/xlink" content-type="dwc:verbatimLocality" xlink:type="simple">Mt. Kaala, bog at summit</named-content>; verbatimElevation: <named-content xmlns:xlink="http://www.w3.org/1999/xlink" content-type="dwc:verbatimElevation" xlink:type="simple">4000 ft</named-content>; <bold>Event:</bold> verbatimEventDate: <named-content xmlns:xlink="http://www.w3.org/1999/xlink" content-type="dwc:verbatimEventDate" xlink:type="simple">iv.1892</named-content>; <bold>Record Level:</bold> institutionID: <named-content xmlns:xlink="http://www.w3.org/1999/xlink" content-type="dwc:institutionID" xlink:type="simple">58218</named-content>; institutionCode: <named-content xmlns:xlink="http://www.w3.org/1999/xlink" content-type="dwc:institutionCode" xlink:type="simple">USNM</named-content></p></list-item><list-item><p><bold>Type status:</bold> <named-content xmlns:xlink="http://www.w3.org/1999/xlink" content-type="dwc:typeStatus" xlink:type="simple">Other material</named-content>. <bold>Occurrence:</bold> recordedBy: <named-content xmlns:xlink="http://www.w3.org/1999/xlink" content-type="dwc:recordedBy" xlink:type="simple">OH Swezey</named-content>; individualCount: <named-content xmlns:xlink="http://www.w3.org/1999/xlink" content-type="dwc:individualCount" xlink:type="simple">1</named-content>; <bold>Location:</bold> islandGroup: <named-content xmlns:xlink="http://www.w3.org/1999/xlink" content-type="dwc:islandGroup" xlink:type="simple">Hawaiian Islands</named-content>; island: <named-content xmlns:xlink="http://www.w3.org/1999/xlink" content-type="dwc:island" xlink:type="simple">Oahu</named-content>; verbatimLocality: <named-content xmlns:xlink="http://www.w3.org/1999/xlink" content-type="dwc:verbatimLocality" xlink:type="simple">Haleauau, Suttonia</named-content>; <bold>Identification:</bold> identifiedBy: <named-content xmlns:xlink="http://www.w3.org/1999/xlink" content-type="dwc:identifiedBy" xlink:type="simple">DE Hardy</named-content>; <bold>Event:</bold> eventDate: <named-content xmlns:xlink="http://www.w3.org/1999/xlink" content-type="dwc:eventDate" xlink:type="simple">13.iii.1932</named-content>; <bold>Record Level:</bold> institutionCode: <named-content xmlns:xlink="http://www.w3.org/1999/xlink" content-type="dwc:institutionCode" xlink:type="simple">BPBM</named-content></p></list-item><list-item><p><bold>Type status:</bold> <named-content xmlns:xlink="http://www.w3.org/1999/xlink" content-type="dwc:typeStatus" xlink:type="simple">Other material</named-content>. <bold>Occurrence:</bold> recordedBy: <named-content xmlns:xlink="http://www.w3.org/1999/xlink" content-type="dwc:recordedBy" xlink:type="simple">JW Beardsley</named-content>; individualCount: <named-content xmlns:xlink="http://www.w3.org/1999/xlink" content-type="dwc:individualCount" xlink:type="simple">6</named-content>; <bold>Location:</bold> islandGroup: <named-content xmlns:xlink="http://www.w3.org/1999/xlink" content-type="dwc:islandGroup" xlink:type="simple">Hawaiian Islands</named-content>; island: <named-content xmlns:xlink="http://www.w3.org/1999/xlink" content-type="dwc:island" xlink:type="simple">Oahu</named-content>; verbatimLocality: <named-content xmlns:xlink="http://www.w3.org/1999/xlink" content-type="dwc:verbatimLocality" xlink:type="simple">Puu Kanehoa, at light</named-content>; <bold>Identification:</bold> identifiedBy: <named-content xmlns:xlink="http://www.w3.org/1999/xlink" content-type="dwc:identifiedBy" xlink:type="simple">DE Hardy</named-content>; <bold>Event:</bold> eventDate: <named-content xmlns:xlink="http://www.w3.org/1999/xlink" content-type="dwc:eventDate" xlink:type="simple">10.viii.1959</named-content>; <bold>Record Level:</bold> institutionCode: <named-content xmlns:xlink="http://www.w3.org/1999/xlink" content-type="dwc:institutionCode" xlink:type="simple">BPBM</named-content></p></list-item><list-item><p><bold>Type status:</bold> <named-content xmlns:xlink="http://www.w3.org/1999/xlink" content-type="dwc:typeStatus" xlink:type="simple">Other material</named-content>. <bold>Occurrence:</bold> recordedBy: <named-content xmlns:xlink="http://www.w3.org/1999/xlink" content-type="dwc:recordedBy" xlink:type="simple">A Asquith</named-content>; individualCount: <named-content xmlns:xlink="http://www.w3.org/1999/xlink" content-type="dwc:individualCount" xlink:type="simple">5</named-content>; <bold>Location:</bold> islandGroup: <named-content xmlns:xlink="http://www.w3.org/1999/xlink" content-type="dwc:islandGroup" xlink:type="simple">Hawaiian Islands</named-content>; island: <named-content xmlns:xlink="http://www.w3.org/1999/xlink" content-type="dwc:island" xlink:type="simple">Oahu</named-content>; verbatimLocality: <named-content xmlns:xlink="http://www.w3.org/1999/xlink" content-type="dwc:verbatimLocality" xlink:type="simple">Mt. Kaala summit, ex Melicope</named-content>; <bold>Identification:</bold> identifiedBy: <named-content xmlns:xlink="http://www.w3.org/1999/xlink" content-type="dwc:identifiedBy" xlink:type="simple">K Arakaki</named-content>; <bold>Event:</bold> eventDate: <named-content xmlns:xlink="http://www.w3.org/1999/xlink" content-type="dwc:eventDate" xlink:type="simple">13.vi.1994</named-content>; <bold>Record Level:</bold> institutionCode: <named-content xmlns:xlink="http://www.w3.org/1999/xlink" content-type="dwc:institutionCode" xlink:type="simple">BPBM</named-content></p></list-item><list-item><p><bold>Type status:</bold> <named-content xmlns:xlink="http://www.w3.org/1999/xlink" content-type="dwc:typeStatus" xlink:type="simple">Paratype</named-content>. <bold>Occurrence:</bold> recordedBy: <named-content xmlns:xlink="http://www.w3.org/1999/xlink" content-type="dwc:recordedBy" xlink:type="simple">JC Bridwell</named-content>; individualCount: <named-content xmlns:xlink="http://www.w3.org/1999/xlink" content-type="dwc:individualCount" xlink:type="simple">1</named-content>; sex: <named-content xmlns:xlink="http://www.w3.org/1999/xlink" content-type="dwc:sex" xlink:type="simple">female</named-content>; <bold>Location:</bold> islandGroup: <named-content xmlns:xlink="http://www.w3.org/1999/xlink" content-type="dwc:islandGroup" xlink:type="simple">Hawaiian Islands</named-content>; island: <named-content xmlns:xlink="http://www.w3.org/1999/xlink" content-type="dwc:island" xlink:type="simple">Oahu</named-content>; verbatimLocality: <named-content xmlns:xlink="http://www.w3.org/1999/xlink" content-type="dwc:verbatimLocality" xlink:type="simple">Oahu</named-content>; <bold>Event:</bold> verbatimEventDate: <named-content xmlns:xlink="http://www.w3.org/1999/xlink" content-type="dwc:verbatimEventDate" xlink:type="simple">no date given</named-content>; <bold>Record Level:</bold> institutionCode: <named-content xmlns:xlink="http://www.w3.org/1999/xlink" content-type="dwc:institutionCode" xlink:type="simple">USNM</named-content></p></list-item></list></tp:treatment-sec><tp:treatment-sec sec-type="Ecological interactions"><title>Ecological interactions</title><sec sec-type="Native status"><title>Native status</title><p>endemic</p></sec></tp:treatment-sec><tp:treatment-sec sec-type="Distribution"><title>Distribution</title><p>HAWAIIAN ISLANDS: Oahu</p></tp:treatment-sec><tp:treatment-sec sec-type="Notes"><title>Notes</title><p><xref ref-type="bibr" rid="B388274">Sabrosky (1947)</xref> [original description]; <xref ref-type="bibr" rid="B366616">Hardy and Delfinado (1980)</xref> [redescription; illustration of female abdomen (lateral), antenna (lateral), male genitalia (left lateral)]; <xref ref-type="bibr" rid="B387929">Sabrosky (1989)</xref> [Australasian and Oceanian Catalog]; <xref ref-type="bibr" rid="B387991">Nishida (2002)</xref> [Hawaiian Terrestrial Arthropod Checklist]; <ext-link xmlns:xlink="http://www.w3.org/1999/xlink" ext-link-type="uri" xlink:href="http://hbs.bishopmuseum.org/aocat/asteiidae.html" xlink:type="simple">http://hbs.bishopmuseum.org/aocat/asteiidae.html</ext-link>; <xref ref-type="bibr" rid="B505223">Evenhuis and Eldredge (2004)</xref>; <xref ref-type="bibr" rid="B560310">Evenhuis (2011)</xref> [<ext-link xmlns:xlink="http://www.w3.org/1999/xlink" ext-link-type="uri" xlink:href="http://hbs.bishopmuseum.org/aocat/asteiidae.html" xlink:type="simple">http://hbs.bishopmuseum.org/aocat/asteiidae.html</ext-link>, Australasian and Oceanian Catalog, online version].</p></tp:treatment-sec><ref-list><ref id="B388274"><element-citation xmlns:xlink="http://www.w3.org/1999/xlink" publication-type="article" xlink:type="simple"><person-group person-group-type="author"><name name-style="western"><surname>Sabrosky</surname><given-names>CW</given-names></name></person-group><year>1947</year><article-title>A new species of the dipterous family <tp:taxon-name><tp:taxon-name-part taxon-name-part-type="family">Asteiidae</tp:taxon-name-part></tp:taxon-name> from Hawaii</article-title><source>Proceedings of the Hawaiian Entomological Society</source><volume>13</volume><fpage>55-57</fpage></element-citation></ref><ref id="B366616"><element-citation xmlns:xlink="http://www.w3.org/1999/xlink" publication-type="article" xlink:type="simple"><person-group person-group-type="author"><name name-style="western"><surname>Hardy</surname><given-names>DE</given-names></name><name name-style="western"><surname>Delfinado</surname><given-names>MD</given-names></name></person-group><year>1980</year><article-title><tp:taxon-name><tp:taxon-name-part taxon-name-part-type="order">Diptera</tp:taxon-name-part></tp:taxon-name>, Cyclorrhapha III</article-title><source>Insects of Hawaii</source><volume>13</volume><fpage>1</fpage><lpage>451</lpage></element-citation></ref><ref id="B387929"><element-citation xmlns:xlink="http://www.w3.org/1999/xlink" publication-type="chapter" xlink:type="simple"><person-group person-group-type="author"><name name-style="western"><surname>Sabrosky</surname><given-names>CW</given-names></name></person-group><year>1989</year><chapter-title>Family <tp:taxon-name><tp:taxon-name-part taxon-name-part-type="family">Asteiidae</tp:taxon-name-part></tp:taxon-name></chapter-title><person-group person-group-type="editor"><name name-style="western"><surname>Evenhuis</surname><given-names>NL</given-names></name></person-group><source>Catalog of the <tp:taxon-name><tp:taxon-name-part taxon-name-part-type="order">Diptera</tp:taxon-name-part></tp:taxon-name> of the Australasian and Oceanian Regions</source><publisher-name>Bishop Museum Press</publisher-name><publisher-loc>Honolulu</publisher-loc><size units="page">1155</size></element-citation></ref><ref id="B387991"><element-citation xmlns:xlink="http://www.w3.org/1999/xlink" publication-type="article" xlink:type="simple"><person-group person-group-type="author"><name name-style="western"><surname>Nishida</surname><given-names>GN</given-names></name></person-group><year>2002</year><article-title>Hawaiian Terrestrial Arthropod Checklist</article-title><source>Bishop Museum Technical Report</source><volume>22</volume><fpage>1</fpage><lpage>313</lpage></element-citation></ref><ref id="B505223"><element-citation xmlns:xlink="http://www.w3.org/1999/xlink" publication-type="book" xlink:type="simple"><person-group person-group-type="author"><name name-style="western"><surname>Evenhuis</surname><given-names>NL</given-names></name><name name-style="western"><surname>Eldredge</surname><given-names>LG</given-names></name></person-group><year>2004</year><source>Natural History of Nihoa and Necker Islands</source><volume>1</volume><publisher-name>Bishop Museum Press</publisher-name><publisher-loc>Honolulu</publisher-loc><size units="page">220</size></element-citation></ref><ref id="B560310"><element-citation xmlns:xlink="http://www.w3.org/1999/xlink" publication-type="chapter" xlink:type="simple"><person-group person-group-type="author"><name name-style="western"><surname>Evenhuis</surname><given-names>NL</given-names></name></person-group><year>2011</year><chapter-title>Family <tp:taxon-name><tp:taxon-name-part taxon-name-part-type="family">Asteiidae</tp:taxon-name-part></tp:taxon-name></chapter-title><person-group person-group-type="editor"><name name-style="western"><surname>Evenhuis</surname><given-names>NL</given-names></name></person-group><source>Catalog of the <tp:taxon-name><tp:taxon-name-part taxon-name-part-type="order">Diptera</tp:taxon-name-part></tp:taxon-name> of the Australasian and Oceanian Regions. (online version).</source><uri xlink:type="simple">http://hbs.bishopmuseum.org/aocat/hybotidae.html</uri></element-citation></ref></ref-list></tp:taxon-treatment>
